# Supplementary material for: Effects of Oral Care Intervention on Gingivitis-Mediated Induction of Nitric Oxide Synthesis and Oxidative Stress
Source: Int J Mol Sci. 2026 Jun 30;27(13):5882. doi: 10.3390/ijms27135882 (PMC13361661; doi:10.3390/ijms27135882)
Supplement: Supplementary file 1 [file ijms-27-05882-s001.zip]

Archive with 2 entries (2 files):
- Supplementary Table 1 May 2026.pdf
- Supplementary Tables 2 and 3 June 2026 SUBMIT.xlsx
