# Supplementary material for: Effects of Oral Care Intervention on Gingivitis-Mediated Induction of Nitric Oxide Synthesis and Oxidative Stress
Source: Int J Mol Sci. 2026 Jun 30;27(13):5882. doi: 10.3390/ijms27135882 (PMC13361661; doi:10.3390/ijms27135882)
Supplement: Supplementary file 1 [file ijms-27-05882-s001.zip › Supplementary Tables 2 and 3 June 2026 SUBMIT.xlsx]

## Sheet: Suppl Table 2
Table S2. Metabolites that were different (p < 0.05) between Baseline and Week 3 of the Intervention
Biomarkers	P Value	Q Value	Method	Data Transformation and normality
1-arachidonoyl-GPE* (20:4)*	0.025	0.169	Wilcoxon Signed Rank Test
2-methylbutyroylcarnitine (C5)	0.001	0.036	Paired T-test	Log2 Data Normal
AMP	0.015	0.121	Paired T-test	Log2 Data Normal
arginylleucine	0.011	0.094	Paired T-test	Log2 Data Normal
citrulline	0.041	0.229	Paired T-test	Log2 Data Normal
deoxycarnitine	0.005	0.068	Paired T-test	Fifth Root Data Normal
EDTA	0.007	0.073	Paired T-test	Log2 Data Normal
erythritol	0.037	0.217	Paired T-test	Log2 Data Normal
glutamine	0.01	0.094	Paired T-test	Log2 Data Normal
glutathione, oxidized (GSSG)	0.037	0.217	Paired T-test	Log2 Data Normal
glycerol	0.016	0.125	Paired T-test	Log2 Data Normal
lauryl sulfate	0.011	0.094	Paired T-test	Log2 Data Normal
leucine	0.034	0.215	Paired T-test	Log2 Data Normal
lysylleucine	0.007	0.072	Paired T-test	Log2 Data Normal
maltose	0.041	0.229	Paired T-test	Log2 Data Normal
mannitol	0.02	0.144	Paired T-test	Log2 Data Normal
phosphate	0.011	0.096	Paired T-test	Log2 Data Normal
proline	0.003	0.049	Paired T-test	Log2 Data Normal
propionylcarnitine (C3)	0.017	0.128	Paired T-test	Log2 Data Normal
pyroglutamine*	0.002	0.043	Paired T-test	Log2 Data Normal
spermidine	0.025	0.169	Wilcoxon Signed Rank Test
succinate	0.042	0.229	Wilcoxon Signed Rank Test
threonylleucine	0.009	0.086	Paired T-test	Log2 Data Normal
threonylphenylalanine	0.03	0.197	Paired T-test	Log2 Data Normal
tryptophan	0.037	0.218	Paired T-test	Log2 Data Normal
tyrosine	0.023	0.161	Paired T-test	Log2 Data Normal
valine	0.04	0.229	Paired T-test	Log2 Data Normal
X - 12776	0.037	0.217	Paired T-test	Log2 Data Normal
X - 14588	0.007	0.072	Paired T-test	Log2 Data Normal
X - 16103	0.006	0.069	Paired T-test	Log2 Data Normal
X - 17266	0.002	0.043	Paired T-test	Log2 Data Normal
X - 17375	0.002	0.043	Paired T-test	Log2 Data Normal
X - 18472	0.003	0.049	Paired T-test	Log2 Data Normal
X - 18779	0.006	0.069	Paired T-test	Log2 Data Normal
X - 19607	0	0.021	Paired T-test	Log2 Data Normal
X - 19609	0.001	0.038	Paired T-test	Log2 Data Normal
X - 19612	0	0.026	Paired T-test	Log2 Data Normal
X - 19613	0.001	0.035	Paired T-test	Log2 Data Normal
X - 19614	0.007	0.072	Paired T-test	Log2 Data Normal
X - 19807	0.005	0.064	Paired T-test	Log2 Data Normal
X - 19808	0.004	0.063	Paired T-test	Log2 Data Normal
X - 19850	0.002	0.047	Paired T-test	Log2 Data Normal
X - 19855	0.017	0.128	Paired T-test	Log2 Data Normal
X - 19857	0.007	0.073	Paired T-test	Log2 Data Normal
X - 20000	0.001	0.038	Paired T-test	Log2 Data Normal

## Sheet: Suppl Table 3
Table S3. Metabolites that were different (p < 0.05) between Control and Intervention at Week 3
Biomarkers	P Value	Q Value	Method	Data Transformation and normality
13-HODE + 9-HODE	0.032	0.208	Two Sample t-test	Fifth Root Data Normal
acetylcarnitine (C2)	0.036	0.217	Two Sample t-test	Log2 Data Normal
adenine	0.007	0.072	Two Sample t-test	Log2 Data Normal
citrulline	0.049	0.252	Wilcoxon rank sum test with continuity correction
hypoxanthine	0.005	0.065	Two Sample t-test	Log2 Data Normal
trehalose	0.02	0.146	Wilcoxon rank sum test with continuity correction
